# Supplementary material for: Comparing Inertial Measurement Units to Markerless Video Analysis for Movement Symmetry in Quarter Horses
Source: Sensors (Basel). 2023 Oct 12;23(20):8414. doi: 10.3390/s23208414 (PMC10610735; doi:10.3390/s23208414)
Supplement: Supplementary file 1 [file sensors-23-08414-s001.zip]

Archive with 1 entries (1 files):
- sensors-2647706-supplementary.pdf
